# Supplementary material for: Neutralizing IFNγ improves safety without compromising efficacy of CAR-T cell therapy in B-cell malignancies
Source: Nat Commun. 2023 Jun 9;14:3423. doi: 10.1038/s41467-023-38723-y (PMC10256701; doi:10.1038/s41467-023-38723-y)
Supplement: Supplementary file 4 — Supplementary Data 1 [file 41467_2023_38723_MOESM4_ESM.xlsx]

## Sheet: Foglio1
	Supplementary Data 1.
	GENE	Log2 fold change	std error (log2)	P-value	BY.p.value	Gene.sets
	IL12RB2	1.57	0.119	9.94e-07	0.00323	Activation, Interleukin Signaling, JAK-STAT, Phenotype, Th1, Toxicity
	CD247	2.05	0.165	1.64e-06	0.00323	Activation, Cytotoxicity, NKT Receptors, TCR signaling, Toxicity
	NFKBIA	2.01	0.199	7.78e-06	0.00766	Activation, Apoptosis, Exhaustion, Innate-like T-cells, NF-kB, Phenotype, TCR signaling, Toxicity
	CCL1	7.35	0.8	1.59e-05	0.0126	Activation, Chemokine Signaling, Toxicity
	NME1	1.93	0.222	2.42e-05	0.0135	Activation, Myc targets
	CSF2	6.46	0.802	4.19e-05	0.015	Activation, Cytotoxicity, Innate-like T-cells, Interleukin Signaling, JAK-STAT, Phenotype, TCR signaling, Toxicity
	TFRC	1.86	0.25	7.5e-05	0.0211	Activation, Myc targets
	JUNB	1.06	0.149	0.000105	0.0236	Activation, Phenotype, TCR signaling, TGF-beta
	TNFRSF9	5.37	0.763	0.000108	0.0236	Activation, Costimulatory Molecules, Exhaustion, T-cell exhaustion markers
	XCL1/2	3.16	0.482	0.000175	0.0363	Activation, Cell Types, Chemokine Signaling, Toxicity
	NFKB2	1.22	0.194	0.000237	0.0444	Activation, MAPK and PI3K Signaling, NF-kB, Toxicity
	CCR2	-3	0.487	0.000268	0.0479	Activation, Chemokine Signaling, Toxicity
	IFNG	4.02	0.668	0.000317	0.0509	Activation, Cytotoxicity, Innate-like T-cells, Interleukin Signaling, JAK-STAT, Phenotype, TCR signaling, TGF-beta, Th1, Toxicity, Type II interferon signalling
	PSMA3	0.802	0.136	0.000367	0.0535	Activation, Antigen processing & presentation, Apoptosis, Cell Cycle, Exhaustion, Metabolism, Notch, Phenotype, Wnt signaling
	IL3	6.89	1.2	0.000423	0.0585	Activation, Apoptosis, Exhaustion, Interleukin Signaling, JAK-STAT, MAPK and PI3K Signaling, Toxicity
	EBI3	2.85	0.499	0.000445	0.0585	Activation, Interleukin Signaling, Toxicity
	CD3G	-0.762	0.135	0.000489	0.0615	Activation, Cell Types, Exhaustion, Interactions with Non-lymphoid Cells, TCR signaling
	HSPE1	1.21	0.216	0.000514	0.0615	Activation, Metabolism, Mitochondrial biogenesis, Myc targets
	CCR5	-2.47	0.448	0.000564	0.0615	Activation, Chemokine Signaling, Toxicity
	CCL3/L1	4.11	0.751	0.000595	0.0615	Activation, Chemokine Signaling, Exhaustion, Innate-like T-cells, Phenotype, T-cell exhaustion markers, Toxicity
	IL2RA	1.85	0.338	0.000597	0.0615	Activation, Interleukin Signaling, JAK-STAT, MAPK and PI3K Signaling, Phenotype, Th2, Toxicity
	PSMA6	0.836	0.157	0.000716	0.064	Activation, Antigen processing & presentation, Apoptosis, Cell Cycle, Exhaustion, Metabolism, Notch, Phenotype, Wnt signaling
	CCR8	3.2	0.627	0.000925	0.0775	Activation, Chemokine Signaling, Toxicity
	FYN	-0.613	0.124	0.00112	0.0903	Activation, Cytotoxicity, TCR signaling, Toxicity
	LPAR6	-1.88	0.384	0.00121	0.0946	Activation, MAPK and PI3K Signaling
	IL5	6.34	1.31	0.00127	0.0962	Activation, Innate-like T-cells, Interleukin Signaling, JAK-STAT, Phenotype, TCR signaling, Th2, Toxicity
	CCL5	-1.67	0.35	0.00143	0.105	Activation, Chemokine Signaling, Innate-like T-cells, Phenotype, Toxicity
	IFI30	1.32	0.278	0.00144	0.105	Activation, Antigen processing & presentation, Toxicity, Type II interferon signaling
	BATF3	2.61	0.557	0.00158	0.11	Activation, Antigen processing & presentation
	LCK	-0.606	0.13	0.00163	0.11	Activation, Cytotoxicity, NF-kB, TCR signaling, Toxicity
	PTPRC	-0.642	0.141	0.00191	0.122	Activation, Cell Types, TCR signaling
	PSMA2	0.881	0.196	0.00201	0.125	Activation, Antigen processing & presentation, Apoptosis, Cell Cycle, Exhaustion, Metabolism, Notch, Phenotype, Wnt signaling
	TGFB1	-0.627	0.143	0.00236	0.137	Activation, Cell Cycle, Interleukin Signaling, MAPK and PI3K Signaling, Metabolism, Phenotype, TGF-beta, Th17, Th9, Toxicity, Treg
	STAT1	1.54	0.355	0.00248	0.141	Activation, Innate-like T-cells, JAK-STAT, Notch, Phenotype, Th1
	CX3CR1	-1.87	0.436	0.00267	0.148	Activation, Chemokine Signaling, Toxicity
	CD3E	-0.522	0.124	0.00299	0.158	Activation, Cell Types, Exhaustion, Interactions with Non-lymphoid Cells, TCR signaling
	MIF	0.543	0.129	0.00302	0.158	Activation, Interleukin Signaling, Toxicity
	IFNGR1	-0.696	0.167	0.00309	0.16	Activation, Cytotoxicity, JAK-STAT, Phenotype, Th1, Toxicity, Type II interferon signaling
	TSC2	-0.62	0.149	0.0032	0.164	Activation, Autophagy, MAPK and PI3K Signaling, Metabolism, mTOR
	TAOK2	-0.615	0.151	0.00364	0.177	Activation, MAPK and PI3K Signaling
	TGFBR2	-1.03	0.265	0.00452	0.205	Activation, MAPK and PI3K Signaling, Phenotype, TGF-beta, Th17, Th9, Treg
	PPAT	0.689	0.181	0.00515	0.226	Activation, Myc targets
	LDHA	0.907	0.238	0.00517	0.226	Activation, Glycolysis, Metabolism, Myc targets, Oxidative phosphorylation
	ZAP70	-0.772	0.204	0.00532	0.226	Activation, Cytotoxicity, NF-kB, TCR signaling, Toxicity
	ZBTB16	-2.32	0.613	0.00534	0.226	Activation, Antigen processing & presentation, Innate-like T-cells, Phenotype
	JAK1	-0.6	0.159	0.0055	0.23	Activation, JAK-STAT, MAPK and PI3K Signaling, Phenotype, Th1, Th17, Toxicity, Treg, Type I interferon signaling, Type II interferon signaling
	CCR6	-3.45	0.922	0.0057	0.232	Activation, Chemokine Signaling, Toxicity
	IL13	4.19	1.13	0.00598	0.24	Activation, Innate-like T-cells, Interleukin Signaling, JAK-STAT, Phenotype, Th2, Toxicity
	MAP3K7	-0.328	0.0889	0.00611	0.243	Activation, Autophagy, Innate-like T-cells, MAPK and PI3K Signaling, Metabolism, NF-kB, Phenotype, TCR signaling, Toxicity, Wnt signaling
	BATF	0.753	0.207	0.00659	0.252	Activation, Exhaustion, Phenotype, T-cell exhaustion markers, TCR signaling, Tfh
	BCL2L1	1	0.279	0.00721	0.27	Activation, Apoptosis, Autophagy, Exhaustion, JAK-STAT, MAPK and PI3K Signaling, Metabolism, NF-kB, Toxicity
	PIK3R1	-0.539	0.152	0.00771	0.283	Activation, Apoptosis, Autophagy, Exhaustion, Innate-like T-cells, JAK-STAT, MAPK and PI3K Signaling, Metabolism, mTOR, Persistence, Phenotype, T-cell migration, TCR signaling
	IL21R	0.72	0.205	0.00792	0.285	Activation, Cell Types, Interleukin Signaling, JAK-STAT, Phenotype, Tfh, Th17, Toxicity
	CXCR3	-1.07	0.305	0.00795	0.285	Activation, Chemokine Signaling, Toxicity
	TNFRSF4	1.52	0.437	0.00846	0.298	Activation, Costimulatory Molecules, Exhaustion
	STAT5A	0.648	0.192	0.00977	0.334	Activation, JAK-STAT, Phenotype, Tfh, Th2, Treg
	FKBP1A	0.712	0.216	0.011	0.364	Activation, NFAT, Phenotype, TGF-beta
	DUSP1	-0.779	0.236	0.011	0.364	Activation, MAPK and PI3K Signaling, Myc targets
	HIF1A	0.419	0.128	0.0111	0.366	Activation, Autophagy, Circadian Clock, Interleukin Signaling, Metabolism, Notch, Phenotype, Th17, Toxicity
	MAP2K2	-0.503	0.154	0.0113	0.369	Activation, Apoptosis, Autophagy, Exhaustion, Innate-like T-cells, MAPK and PI3K Signaling, Metabolism, mTOR, Phenotype, TCR signaling
	RBX1	0.483	0.15	0.0123	0.391	Activation, Antigen processing & presentation, Cell Cycle, Circadian Clock, Metabolism, Notch, Phenotype, TGF-beta, Wnt signaling
	HLA-E	-0.729	0.231	0.0134	0.414	Activation, Antigen processing & presentation, Exhaustion, Interactions with Non-lymphoid Cells, Toxicity, Type I interferon signaling, Type II interferon signaling
	CXCL8	3.28	1.04	0.0135	0.414	Activation, Chemokine Signaling, Innate-like T-cells, NF-kB, Phenotype, Toxicity
	STAT5B	-0.575	0.183	0.0136	0.415	Activation, JAK-STAT, Phenotype, Th2
	WAS	-0.449	0.143	0.014	0.425	Activation, Chemokine Signaling, Toxicity
	IRF4	0.619	0.201	0.015	0.444	Activation, Exhaustion, Interleukin Signaling, Phenotype, T-cell exhaustion markers, Tfh, Th17, Th9, Toxicity, Treg, Type I interferon signaling, Type II interferon signaling
	CMIP	-1.1	0.374	0.0187	0.508	Activation, TCR signaling
	PLCG1	-0.907	0.31	0.0191	0.514	Activation, NF-kB, Persistence, T-cell migration, TCR signaling, Toxicity
	VAV1	-0.463	0.159	0.0196	0.525	Activation, Cytotoxicity, Persistence, T-cell migration, TCR signaling, Toxicity
	CASP3	0.3	0.103	0.0199	0.526	Activation, Apoptosis, Cytotoxicity, Exhaustion, MAPK and PI3K Signaling, T-cell exhaustion markers, Toxicity
	IL10RA	-0.786	0.272	0.0201	0.528	Activation, Interleukin Signaling, JAK-STAT, Phenotype, Toxicity, Treg
	ATG7	-0.718	0.252	0.0215	0.554	Activation, Antigen processing & presentation, Autophagy, Metabolism, Mitochondrial biogenesis
	TNFRSF18	1.82	0.647	0.0225	0.567	Activation, Costimulatory Molecules, Exhaustion
	PDCD1LG2	1.73	0.615	0.023	0.574	Activation, Costimulatory Molecules, Exhaustion
	RAG2	-1.02	0.367	0.0235	0.579	Activation, Interleukin Signaling, Toxicity
	CALM1	-0.543	0.197	0.0246	0.598	Activation, Metabolism, Mitochondrial biogenesis, NFAT, Phenotype, Wnt signaling
	IL12RB1	-0.651	0.241	0.0268	0.64	Activation, Interleukin Signaling, JAK-STAT, Phenotype, Th1, Th17, Toxicity
	MAPK3	-0.314	0.116	0.0273	0.64	Activation, Apoptosis, Autophagy, Exhaustion, Innate-like T-cells, MAPK and PI3K Signaling, Metabolism, mTOR, Phenotype, TCR signaling, TGF-beta
	TP53	0.751	0.282	0.0288	0.671	Activation, Apoptosis, Cell Cycle, Exhaustion, MAPK and PI3K Signaling, Metabolism, Myc targets, Notch, Phenotype, Wnt signaling
	IL7R	-0.9	0.347	0.0321	0.726	Activation, Interleukin Signaling, JAK-STAT, MAPK and PI3K Signaling, Toxicity
	PCK2	0.708	0.28	0.0356	0.783	Activation, Glycolysis, MAPK and PI3K Signaling, Metabolism
	CCL4/L1	1.74	0.692	0.0359	0.784	Activation, Chemokine Signaling, Innate-like T-cells, NF-kB, Phenotype, Toxicity
	RPL3	-0.731	0.296	0.0388	0.834	Activation, Myc targets
	MTOR	-0.629	0.255	0.0392	0.834	Activation, Autophagy, JAK-STAT, MAPK and PI3K Signaling, Metabolism, mTOR, Phenotype, Th17
	CRLF2	1.22	0.502	0.0408	0.855	Activation, JAK-STAT
	SOCS5	-0.523	0.219	0.0437	0.898	Activation, JAK-STAT
	SOCS2	-0.844	0.36	0.0473	0.949	Activation, JAK-STAT
	NFATC1	-0.675	0.289	0.0475	0.949	Activation, Cytotoxicity, MAPK and PI3K Signaling, NFAT, Phenotype, TCR signaling, Toxicity, Wnt signaling
	CXCR6	-1.14	0.489	0.0487	0.964	Activation, Chemokine Signaling, Toxicity
	CTSD	-0.827	0.357	0.0491	0.964	Activation, Antigen processing & presentation, Apoptosis, Autophagy, Exhaustion, Metabolism
	Legend Supplementary Data 1. List of the differentially expressed genes belonging to activation pathway in CAR.CD19 vs untransduced T-cells (NT), in absence of Emapalumab. For differential expression analysis, a p‐value of ≤0.05 (calculated with the nSolver™ 4.0 analysis software), was applied as cut-off.
