# Supplementary material for: Neutralizing IFNγ improves safety without compromising efficacy of CAR-T cell therapy in B-cell malignancies
Source: Nat Commun. 2023 Jun 9;14:3423. doi: 10.1038/s41467-023-38723-y (PMC10256701; doi:10.1038/s41467-023-38723-y)
Supplement: Supplementary file 7 — Source Data [file 41467_2023_38723_MOESM7_ESM.xlsx]

## Sheet: Figure 1a
Figure 1a
	Untreated		0,2μg/ml		1μg/ml		10μg/ml		100μg/ml
	Untrasduced T-Cells	CD19.CAR T-Cells	Untrasduced T-Cells	CD19.CAR T-Cells	Untrasduced T-Cells	CD19.CAR T-Cells	Untrasduced T-Cells	CD19.CAR T-Cells	Untrasduced T-Cells	CD19.CAR T-Cells
HD #1	67	0.1	68	0.1	68	0	65.7	0.4	68.3	0.4
HD #2	73.9	0.2	75.9	0.3	76.2	0.3	75	0.3	75.7	0.3
HD #3	45.8	0.1	45.8	0.1	45.2	0.1	43.3	0.1	41.6	0.1

## Sheet: Figure 1b
Figure 1b
		Granzyme B (pg/ml)	HD #1	HD #2	HD #3			IFNγ (pg/ml)	HD #1	HD #2	HD #3			IL-2 (pg/ml)	HD #1	HD #2	HD #3			TNFα (pg/ml)	HD #1	HD #2	HD #3
		Daudi NT Untreated	895	3188	723			Daudi NT Untreated	55.1	331	129			Daudi NT Untreated	16	109	62.5			Daudi NT Untreated	41.5	67.5	60.5
		Daudi 127 Untreated	16441.6	17541.3	14980.3			Daudi 127 Untreated	2703	5706	3401			Daudi 127 Untreated	160	2500	1330			Daudi 127 Untreated	760	1472	2479
		Daudi NT 200ng/ml	663	2069	953			Daudi NT 200ng/ml	0.128	0.354	0.139			Daudi NT 200ng/ml	13.2	115	64			Daudi NT 200ng/ml	29.1	57.1	68
		Daudi 127 200ng/ml	15365.1	17194.1	16059.8			Daudi 127 200ng/ml	2.3	2.63	1.54			Daudi 127 200ng/ml	144	3097	1620			Daudi 127 200ng/ml	715	1536	3213
		Daudi NT 1ug/ml	588	3062	921			Daudi NT 1ug/ml	0.052	0.098	0.046			Daudi NT 1ug/ml	10.2	127	68.6			Daudi NT 1ug/ml	28.3	73.5	68.7
		Daudi 127 1ug/ml	16187	17714.7	15046.3			Daudi 127 1ug/ml	0.286	0.233	0.282			Daudi 127 1ug/ml	236	2870	1553			Daudi 127 1ug/ml	919	1058	2861
		Daudi NT 10ug/ml	668	2285	583			Daudi NT 10ug/ml	0.038	0.073	0.018			Daudi NT 10ug/ml	13.5	93.2	53.35			Daudi NT 10ug/ml	30.5	65.5	42.2
		Daudi 127 10ug/ml	15120	17125.8	14976.4			Daudi 127 10ug/ml		0.081	0.13			Daudi 127 10ug/ml	178	2812	1495			Daudi 127 10ug/ml	698	960	2705
		Daudi NT 100ug/ml	451	2834	570			Daudi NT 100ug/ml	0.006	0.046	0.088			Daudi NT 100ug/ml	8.98	84.9	46.95			Daudi NT 100ug/ml	20.7	73.4	46
		Daudi 127 100ug/ml	14310.5	18392.5	15427.6			Daudi 127 100ug/ml	0.072	0.018	0.057			Daudi 127 100ug/ml	153	3694	1923			Daudi 127 100ug/ml	574	1071	2529

## Sheet: Figure 1c
Figure 1c
	E:T 1:1		E:T 1:1,25		E:T 1:2,5		E:T 1:5		E:T 1:10		E:T 1:20		E:T 1:40		E:T 1:80		E:T 1:1 NT		E:T Tumor
	Untreated Emapalumab		Untreated Emapalumab		Untreated Emapalumab		Untreated Emapalumab		Untreated Emapalumab		Untreated Emapalumab		Untreated Emapalumab		Untreated Emapalumab		Untreated Emapalumab		Untreated Emapalumab
HD #1	4.5	4.4	4.5	6.1	6.1	6.7	7.6	8.1	18.8	15.1	41.1	44.9	55.2	50.6	48.4	57.2	62	59.4	98.9	98.9
HD #2	0.6	0.7	0.7	0.8	1.7	1.2	4.1	2.3	30	26.8	66	67.7	71	70	75	69.2	71	74.6	100	100
HD #3	1.6	1.1	2.8	1.8	21.4	6.5	66.5	66.6	85.3	87.8	90.4	89.9	90.5	89.5	90.6	92.1	84.3	85.7	99.7	99.4
HD #4	4.2	3.4			6.1	2.3	6.8	15.1	31.4	27	39.9	38.2	42.6	43.1	52.6	41	40.2	28.5	99.8	99.6

## Sheet: Figure 1d
Metric: Total Green Object Area (µm²/Image)
Figure 1d
		UNTREATED						Emapalumab
		Untrasduced T-Cells			CD19.CAR T-Cells			Untrasduced T-Cells			CD19.CAR T-Cells
	hours	N1	N2	N3	N1	N2	N3	N1	N2	N3	N1	N2	N3
	0	272376	330923	276162	380512	125258	340192	379055	58540.8	390710	403308	362975	324944
	1.65	557330	607937	549682	674752	577248	595334	588810	547699	544207	639593	584952	502047
	5.65	542309	529660	475505	601940	504195	539867	529073	457339	493712	570002	516787	457062
	7.65	533708	522663	474970	592695	495415	539664	528349	453717	497094	568556	515959	454660
	9.65	530213	522774	467621	582361	488408	534044	526202	446188	493579	557076	504090	444683
	11.65	534375	521396	468050	585968	483805	530266	527100	454800	494805	555198	504432	444629
	13.65	544493	528793	466058	584305	483003	526640	523978	458410	505485	553075	503061	444948
	17.65	588090	573789	516391	610455	510403	558655	565362	495554	551611	586278	530122	472887
	19.65	543053	537962	477003	579109	475602	523301	530310	472862	504685	549694	499868	440602
	21.65	539345	536636	483402	577925	477453	515735	530593	471221	503850	548219	498052	436731
	23.65	545992	543936	484513	579519	490340	524941	553983	485478	516350	560962	514136	445496
	24	539448	536832	481070	574313	470096	518105	530538	470210	505649	548024	497110	437197
	25.65	544113	536081	483652	572157	469886	521010	539832	471436	510514	544489	501378	439194
	29.65	552338	541501	491302	560279	466613	509952	542784	480099	522510	538038	495902	437864
	31.65	560284	549326	493620	548731	457210	503068	552874	482200	522246	533827	492403	435676
	33.65	570584	552386	500167	551765	442921	490727	564648	482749	529831	530498	489133	430560
	35.65	591716	565106	517524	543927	438287	484604	584529	494636	542897	529100	487025	431654
	37.65	595296	581989	519074	531258	430444	474106	594073	504395	554545	520409	476439	427092
	39.65	612281	593267	528499	520746	419668	459754	610633	511244	568648	509286	465339	411953
	41.65	630407	626579	561057	518964	412346	461697	633158	525161	593160	510396	463620	423063
	43.65	636239	629174	557418	503439	389892	430158	651132	540996	596615	493508	444803	405448
	45.65	666383	654272	592495	488283	372112	413702	662354	564741	620310	489617	431731	399751
	47.65	687225	679064	608068	476334	373477	402281	683371	592578	648580	479096	429528	397415
	48	695042	688245	610895	475650	375788	400639	685372	595908	655333	479598	427894	398196
	49.65	703859	709925	630979	454421	356422	384568	711954	596601	671521	470301	411662	393184
	51.65	715730	734019	653320	444225	360763	374076	740818	612466	703174	464994	406420	384252
	53.65	746894	753884	661818	427212	340308	376833	762939	626942	731736	452826	377195	377932
	55.65	784296	789464	682169	435043	331679	358294	796739	654805	770741	448078	361784	368958
	57.65	801401	820034	689820	429325	314116	336195	823984	671572	786443	431800	360203	359207
	59.65	833712	844730	718225	418074	294429	314937	856934	704138	819979	424762	351167	358901
	61.65	862727	875400	742484	410769	283412	299107	887846	716565	854474	417410	345934	340182
	63.65	900863	905847	773111	401349	283928	292997	913410	747214	888100	393545	331714	336680

## Sheet: Figure 1e
Figure 1e
		Far-Red MFI (CAR T Cells)	HD#1	HD#2	HD#3
		Untreated CAR.CD19 (T0)	35725	23735	18016
		Untreated CAR.CD19.41BB (72h DAUDI stimulation)	3962	716	1245
		Emapalumab CAR.CD19. 41BB (72h DAUDI stimulation)	4074	731	1214	0.983437

## Sheet: Figure 2a
Figure 2a
		E:T 1:1		E:T 1:1,25		E:T 1:2,5		E:T 1:1 NT		E:T Tumor
		Untreated Emapalumab		Untreated Emapalumab		Untreated Emapalumab		Untreated Emapalumab		Untreated Emapalumab
	HD #1	4.1	4.9	3.7	4.5	4.8	4	39.8	43.4	99.2	99.2
	HD #2	2	3.4	4.3	5.6	5.4	6.3	55.3	57.4	99.2	99.2
	HD #3	0.7	1.6	1.2	1.2	1	18.9	50	56.7	99.2	99.2

## Sheet: Figure 2b
Figure 2b
	Granzyme B (pg/ml)	HD #1	HD #2	HD #3	HD #1	HD #2	HD #3			IFNγ (pg/ml)	HD #1	HD #2	HD #3	HD #1	HD #2	HD #3			IL-2 (pg/ml)	HD #1	HD #2	HD #3	HD #1	HD #2	HD #3			TNFα (pg/ml)	HD #1	HD #2	HD #3	HD #1	HD #2	HD #3
		Untreated			Emapalumab						Untreated			Emapalumab						Untreated			Emapalumab						Untreated			Emapalumab
	E:T 1:1	80381	583967	HUR	271390	484969	HUR			E:T 1:1	1336	7701	17154	0.016	0.001	0.091			E:T 1:1	1102	2845	6944	1270	3594	7059			E:T 1:1	1281	2466	2948	1120	2628	2754
	E:T 1:1.25	55361	162670	HUR	371523	HUR	HUR			E:T 1:1.25	1571	6935	22552	0.032	0.046	0.061			E:T 1:1.25	1147	2959	6535	1796	4375	7862			E:T 1:1.25	1334	2173	2292	1281	2776	2665
	E:T 1:2.5	65723	62519	383587	107966	2077997	64066			E:T 1:2.5	1499	6146	19443	0	0	0.052			E:T 1:2.5	1180	2208	5139	1756	3307	4365			E:T 1:2.5	919	1390	1943	1160	2193	1554
	NT	1903	935	1743	1442	863	1310			NT	85.3	50.5	101	0.007	0	0			NT	8.11	3.8	26.1	8.24	5.8	23.7			NT	76.1	39.6	32.3	71.5	40.7	25.4
	Tumor	0.315	0.333	0.52	0.237	0.022	0.404			Tumor	0.052	0	0.037	0.019	0.028	0.019			Tumor	0.201	0.131	0.106	0.122	0.098	0.124			Tumor	7.38	9.74	10.3	8.37	9.07	8.97
	HUR= higher of the upper range

## Sheet: Figure 2c
Figure 2c
		Metric: Total Green Object Area (µm²/Image)
				UNTREATED						Emapalumab
				Untrasduced T-Cells			CD19.CAR T-Cells			Untrasduced T-Cells			CD19.CAR T-Cells
			hours	N1	N2	N3	N1	N2	N3	N1	N2	N3	N1	N2	N3
			0	272376	330923	276162	357945	89720.8	336089	379055	58540.8	390710	321902	363160	235471
			1.65	557330	607937	549682	615584	588018	632615	588810	547699	544207	595743	596491	381837
			5.65	542309	529660	475505	566049	533930	556677	529073	457339	493712	554130	546282	376023
			7.65	533708	522663	474970	569495	528567	550754	528349	453717	497094	550945	545696	367304
			9.65	530213	522774	467621	555691	511203	538577	526202	446188	493579	539449	542288	357071
			11.65	534375	521396	468050	550189	505897	528028	527100	454800	494805	538655	541032	349427
			13.65	544493	528793	466058	548026	499825	529486	523978	458410	505485	536271	534825	342139
			17.65	588090	573789	516391	567655	528056	551543	565362	495554	551611	559624	548290	356340
			19.65	543053	537962	477003	513431	479542	495610	530310	472862	504685	506056	495272	311058
			21.65	539345	536636	483402	495886	461904	483164	530593	471221	503850	492051	483407	302864
			23.65	545992	543936	484513	513431	473323	480279	553983	485478	516350	496066	488005	304274
			24	539448	536832	481070	485947	449636	470236	530538	470210	505649	479501	467264	294227
			25.65	544113	536081	483652	478909	443657	464227	539832	471436	510514	470173	464943	290831
			29.65	552338	541501	491302	447759	427528	443896	542784	480099	522510	455876	450932	280476
			31.65	560284	549326	493620	439694	418556	438999	552874	482200	522246	448731	438843	278156
			33.65	570584	552386	500167	430589	404672	431510	564648	482749	529831	428461	426033	269883
			35.65	591716	565106	517524	425879	401099	419448	584529	494636	542897	419012	417904	270689
			37.65	595296	581989	519074	411757	392623	406666	594073	504395	554545	413628	408410	269147
			39.65	612281	593267	528499	399820	381713	394912	610633	511244	568648	403260	396419	261377
			41.65	630407	626579	561057	398361	377983	390828	633158	525161	593160	391338	380976	256833
			43.65	636239	629174	557418	381597	356457	364715	651132	540996	596615	384021	370166	248691
			45.65	666383	654272	592495	373316	353292	355137	662354	564741	620310	363878	360174	243795
			47.65	687225	679064	608068	361715	348965	341998	683371	592578	648580	362626	351890	236978
			48	695042	688245	610895	363227	348698	339719	685372	595908	655333	357581	350404	237158
			49.65	703859	709925	630979	347266	336630	327344	711954	596601	671521	345536	340485	229848
			51.65	715730	734019	653320	349578	324199	320446	740818	612466	703174	337214	332119	224262
			53.65	746894	753884	661818	330118	307155	316975	762939	626942	731736	335059	326897	208239
			55.65	784296	789464	682169	319795	307087	319897	796739	654805	770741	334697	315172	204369
			57.65	801401	820034	689820	309128	295793	303628	823984	671572	786443	317612	308738	197994
			59.65	833712	844730	718225	310478	294339	290892	856934	704138	819979	318999	303971	187002
			61.65	862727	875400	742484	305461	291396	286526	887846	716565	854474	300970	310736	184872
			63.65	900863	905847	773111	300283	271124	279315	913410	747214	888100	294425	295472	180578

## Sheet: Figure 2d
Figure 2d
		Far-Red MFI (CAR T Cells)	HD#1	HD#2	HD#3
		Untreated CAR.CD19 (T0)	42462	45022	49164
		Untreated CAR.CD19.CD28 (72h DAUDI stimulation)	5434	6756	6953
		Emapalumab CAR.CD19.CD28 (72h DAUDI stimulation)	5653	6692	6902	0.957656

## Sheet: Figure 3a
Figure 3a
The Matrix table includes normalized (scaled) signal count data.		ID_REF	CAR_Untrated_Donor#1	CAR_Untrated_Donor#2	CAR_Untrated_Donor#3	CAR_Emapalumab_Donor#1	CAR_Emapalumab_Donor#2	CAR_Emapalumab_Donor#3
		ACACA	6,37	10,06	20,85	14,60	3,72	13,03
		ACAD10	44,97	62,52	53,42	42,49	73,82	49,51
		ACADVL	750,36	703,04	968,33	735,19	814,06	828,94
		ACOT2	35,81	48,98	37,84	37,42	42,89	28,84
		ACSF2	26,00	22,75	37,84	22,84	25,37	17,90
		ACSL5	399,63	373,05	291,35	369,51	310,95	248,93
		ACTN1	34,50	21,90	52,01	43,76	34,64	26,41
		ACVR1B	7,68	11,75	36,43	8,90	9,90	26,41
		ACVR1C	11,60	12,60	13,77	4,46	7,84	16,68
		ACVR2A	5,06	18,52	57,67	11,43	28,46	58,02
		ADAR	968,91	913,72	863,52	794,77	675,91	673,30
		ADD1	1070,34	967,03	894,68	863,21	961,49	666,00
		ADORA2A	15,53	28,67	30,76	13,34	22,27	15,46
		AFDN	70,49	122,59	202,13	89,39	137,74	203,94
		AHR	421,22	407,74	415,99	342,26	413,01	343,77
		AKT1	132,00	101,44	144,06	115,37	81,04	107,88
		AKT2	322,42	299,43	258,78	298,53	317,13	275,68
		ALDH1L1	1,00	1,00	1,42	1,00	1,03	1,22
		ALDH1L2	3,75	1,00	1,42	1,00	3,72	1,22
		ALDH3A2	186,97	208,90	162,47	155,93	217,13	128,55
		ALDH8A1	9,64	10,90	1,42	8,27	4,75	11,82
		ALDOA	2064,29	1178,56	1672,21	1875,97	1214,08	1489,21
		ALDOC	290,35	213,97	138,40	226,91	215,07	155,30
		ANGPT2	1,00	1,00	1,42	1,00	1,03	1,22
		APC	35,16	54,06	50,59	31,71	56,30	51,94
		ARAF	11,60	23,60	30,76	22,84	12,99	27,62
		AREG	1,00	1,00	3,85	1,00	1,03	1,22
		ATG14	44,97	110,75	127,07	52,63	99,60	105,45
		ATG7	111,06	147,98	183,72	107,13	147,02	150,44
		ATP5MF	1451,17	1037,26	1289,82	1213,68	1122,33	1039,30
		ATP5MG	473,57	432,28	461,31	462,67	441,88	349,85
		ATP5PD	465,72	434,81	418,82	436,69	466,62	340,13
		ATP6V1F	598,55	518,58	534,95	546,33	505,80	438,62
		AURKA	291,66	94,67	213,46	261,77	144,96	171,11
		B3GAT1	1,79	1,00	1,42	1,93	1,03	1,22
		BATF	289,05	296,89	520,79	262,40	280,02	430,11
		BATF3	805,33	175,05	418,82	749,14	160,42	265,95
		BCL2	133,97	337,51	311,18	141,99	360,43	280,54
		BCL2L1	296,24	536,35	580,27	251,63	603,74	465,37
		BCL6	16,84	30,36	33,59	13,34	30,52	31,27
		BID	39,09	81,98	29,35	37,42	93,41	31,27
		BLK	8,99	1,00	9,52	4,46	3,72	1,22
		BTBD6	79,00	68,44	102,99	78,61	66,60	43,43
		BUB1	759,52	245,28	275,78	617,95	222,28	269,60
		C3	3,75	13,44	23,68	1,00	16,09	14,25
		CALM1	576,96	622,65	512,29	493,09	681,07	499,42
		CARD10	3,75	1,00	2,44	1,00	7,84	3,30
		CASP3	930,31	737,73	904,60	775,75	817,16	782,74
		CASP8	383,93	597,27	612,85	415,14	693,44	578,45
		CBR4	223,61	224,97	306,93	184,45	219,19	258,66
		CCL1	4545,58	5763,73	32987,24	4009,22	8074,21	26230,38
		CCL11	5,71	1,00	9,52	7,63	15,06	2,09
		CCL13	1,00	1,00	1,42	1,00	1,03	1,22
		CCL14	1,00	1,00	3,85	1,00	1,03	1,22
		CCL15	4,40	8,37	9,52	9,53	8,87	3,30
		CCL16	1,00	1,60	2,44	1,00	1,03	1,22
		CCL17	1,79	3,29	3,85	2,56	1,03	1,22
		CCL18	3,75	2,44	3,85	1,00	1,03	1,22
		CCL19	3,75	1,00	3,85	1,93	1,65	2,09
		CCL2	1,00	1,00	1,42	1,00	1,03	1,22
		CCL20	5,71	2,44	3,85	5,73	1,03	6,95
		CCL21	1,00	1,00	1,42	1,00	1,03	1,22
		CCL22	47,59	152,21	57,67	74,18	248,06	37,35
		CCL23	1,00	1,00	1,42	1,00	1,03	1,22
		CCL24	10,29	15,98	22,26	13,34	10,93	20,33
		CCL25	13,57	37,98	5,27	8,27	23,30	5,74
		CCL26	1,00	1,00	3,85	1,00	1,03	9,38
		CCL27	3,75	1,00	1,42	1,00	1,03	1,22
		CCL28	94,05	118,36	135,56	86,85	104,75	65,32
		CCL3/L1	575,65	199,59	2162,24	603,37	213,00	1615,67
		CCL4/L1	1411,91	738,57	4608,13	1396,84	916,13	3583,10
		CCL5	1074,26	2416,45	1859,16	1066,02	2345,07	1764,02
		CCL7	1,00	1,00	1,42	1,00	1,03	1,22
		CCL8	1,00	1,00	1,42	1,00	1,03	1,22
		CCNC	474,88	394,20	498,13	397,40	433,63	421,60
		CCR2	48,90	88,75	30,76	51,36	106,81	39,78
		CCR4	2325,38	595,58	1677,88	2140,25	693,44	1404,09
		CCR5	94,05	175,90	63,34	65,94	175,89	61,67
		CCR6	8,99	4,13	1,42	13,97	4,75	10,60
		CCR7	583,50	1062,64	390,49	518,45	1033,66	298,78
		CCR8	112,37	54,90	105,82	103,33	51,14	88,42
		CD14	1,00	1,60	1,42	1,00	1,65	1,22
		CD160	6,37	12,60	2,44	1,93	5,78	5,74
		CD163	1,00	1,00	1,42	1,00	1,03	1,22
		CD19	4,40	3,29	3,85	1,29	1,03	1,22
		CD1A	1,00	1,00	1,42	1,00	1,03	1,22
		CD1D	1,00	1,00	1,42	1,00	1,03	1,22
		CD200	20,11	14,29	26,51	27,91	30,52	30,06
		CD209	1,00	1,00	3,85	1,00	4,75	1,22
		CD22	3,10	1,00	1,42	1,00	1,03	2,09
		CD244	1,00	9,21	5,27	1,00	7,84	1,22
		CD247	4048,93	2783,67	3431,21	3748,11	2647,14	3597,69
		CD27	126,77	199,59	46,34	135,02	221,25	41,00
		CD274	15,53	18,52	13,77	14,60	14,03	14,25
		CD276	1,13	1,00	19,43	1,00	1,03	17,90
		CD28	332,89	72,67	69,00	292,19	65,57	56,81
		CD300C	1,00	1,00	1,42	1,00	1,03	1,22
		CD300E	1,00	1,60	1,42	1,00	1,03	1,22
		CD300LF	1,00	1,00	3,85	1,00	1,03	1,22
		CD33	1,00	6,67	13,77	1,00	1,03	8,17
		CD38	701,94	551,58	275,78	461,41	432,60	162,60
		CD3D	3104,70	4122,24	4292,30	2697,32	4644,14	3507,71
		CD3E	1243,74	1524,63	1628,31	1130,66	1675,96	1457,59
		CD3G	976,77	1033,87	1204,84	843,57	1012,01	915,28
		CD4	390,47	94,67	210,63	370,14	111,97	202,72
		CD40	8,99	1,00	5,27	6,36	1,03	1,22
		CD40LG	210,52	142,90	345,17	202,83	186,20	348,64
		CD45R0	1512,68	642,96	560,44	1382,27	615,08	535,90
		CD45RA	61,99	286,74	229,04	52,00	300,64	195,43
		CD6	153,60	477,12	193,63	154,03	427,45	217,31
		CD68	8,99	14,29	10,93	7,00	9,90	17,90
		CD69	332,23	603,19	408,90	303,60	663,54	368,09
		CD7	205,29	451,74	261,61	239,59	553,23	256,22
		CD80	54,14	104,82	166,72	71,01	125,37	137,06
		CD84	183,70	215,67	348,00	169,24	249,09	261,09
		CD86	20,76	1,00	12,35	15,24	1,03	25,19
		CD8A	271,38	884,11	308,35	257,97	795,51	290,27
		CD8B	122,19	287,59	124,23	120,44	285,17	123,68
		CD9	46,94	76,90	677,99	45,02	86,19	559,00
		CD96	1226,73	3001,12	2830,72	1103,41	3143,04	2430,36
		CD99	149,67	150,51	196,46	183,82	161,45	185,70
		CDC26	416,64	461,89	462,72	321,98	434,66	342,56
		CDC42	3513,02	3253,27	3636,57	2797,46	3451,30	2824,34
		CDKN1A	378,04	620,96	753,06	382,19	660,45	816,78
		CEACAM1	46,94	119,21	69,00	44,39	123,31	50,73
		CEACAM3	1,00	1,00	1,42	1,00	1,03	1,22
		CHMP3	268,11	238,51	333,84	238,32	288,27	292,70
		CHMP4A	900,21	956,03	1091,54	723,15	1037,79	818,00
		CIITA	124,15	9,21	47,76	120,44	2,68	21,54
		CISH	294,94	692,88	440,06	291,56	688,28	392,41
		CKAP5	522,65	331,59	359,33	467,11	343,94	306,08
		CLCF1	10,29	27,83	39,26	17,77	41,86	34,92
		CLDN1	1,00	1,00	1,42	1,00	1,03	1,22
		CLDN23	1,00	1,00	1,42	1,00	1,03	1,22
		CLDN3	1,00	1,00	1,42	1,00	1,03	1,22
		CLDN4	1,79	1,00	1,42	2,56	8,87	3,30
		CLDN7	1,00	2,44	1,42	1,00	2,68	1,22
		CMIP	18,80	63,36	66,17	39,32	64,54	83,56
		CMKLR1	1,00	1,00	1,42	1,29	1,03	1,22
		COLEC12	1,00	1,00	2,44	2,56	9,90	4,52
		COX16	241,93	235,13	206,38	221,84	194,45	158,95
		COX19	20,11	54,90	74,67	32,35	62,48	56,81
		COX4I1	2603,47	2855,59	2510,64	2386,78	2957,47	2402,40
		COX5B	910,68	808,80	1109,96	786,53	870,77	1008,90
		COX6B1	2429,42	1965,46	2065,93	2102,85	2042,99	1660,66
		COX6C	2263,21	1869,00	1920,06	2007,79	1861,54	1362,75
		COX7A2	2085,89	1844,46	2255,71	1941,24	1817,20	1667,96
		COX7B	1086,70	1110,02	1151,03	1022,29	1151,19	884,88
		COX7C	325,69	424,66	386,24	352,40	366,62	313,37
		CPA3	1,00	1,00	1,42	1,00	1,03	1,22
		CPT1A	181,73	173,36	195,05	169,24	155,27	211,23
		CPT1B	19,45	31,21	69,00	19,04	10,93	70,18
		CREB1	217,07	230,05	204,96	195,86	222,28	191,78
		CRLF2	33,85	12,60	50,59	31,08	18,15	54,37
		CS	1070,34	785,96	809,71	1019,12	858,40	636,82
		CSF2	723,53	605,73	2720,25	655,34	941,90	1857,65
		CSF2RA	1,00	1,00	6,68	1,00	1,03	8,17
		CSF3	1,00	1,00	1,42	1,00	4,75	1,22
		CSF3R	1,00	1,00	1,42	1,00	1,03	1,22
		CTLA4	272,03	162,36	277,19	229,45	136,71	205,15
		CTNNA1	254,37	115,82	400,41	228,82	139,80	317,02
		CTNNB1	920,49	942,49	1058,97	828,36	971,80	887,31
		CTNND1	3,10	1,00	10,93	7,63	9,90	5,74
		CTSD	314,57	554,12	690,74	275,71	601,68	648,98
		CTSW	292,32	507,58	491,05	248,46	496,52	529,82
		CX3CL1	1,00	1,00	1,42	1,29	1,03	1,22
		CX3CR1	23,38	10,06	16,60	17,77	15,06	17,90
		CXCL1	4,40	1,00	8,10	3,83	7,84	11,82
		CXCL10	218,38	1,00	26,51	136,29	1,65	6,95
		CXCL11	3,75	1,00	1,42	1,29	1,03	4,52
		CXCL12	1,00	1,00	1,42	1,00	1,03	1,22
		CXCL13	51,52	222,44	8,10	41,86	188,26	13,03
		CXCL14	1,00	3,29	1,42	1,00	1,03	2,09
		CXCL16	2,44	3,29	3,85	7,00	12,99	15,46
		CXCL2	17,49	1,00	5,27	19,67	4,75	1,22
		CXCL3	1,00	1,00	1,42	1,00	1,03	1,22
		CXCL5	1,00	1,00	1,42	1,00	1,65	4,52
		CXCL6	1,00	1,00	1,42	1,00	1,03	3,30
		CXCL8	38,43	15,13	117,15	27,28	18,15	77,48
		CXCL9	27,96	3,29	3,85	5,73	6,81	1,22
		CXCR3	411,41	590,50	329,59	402,47	520,24	343,77
		CXCR4	2725,18	4195,01	3620,99	2199,19	4552,39	3499,19
		CXCR5	3,10	1,00	10,93	1,00	1,03	8,17
		CXCR6	58,72	234,28	190,80	56,43	233,62	154,08
		CYBB	1,00	1,00	3,85	1,29	2,68	4,52
		DAP3	712,41	675,11	668,08	670,55	644,98	578,45
		DDIT4	173,23	182,67	199,30	182,55	193,42	168,68
		DECR1	687,54	611,65	585,94	596,40	556,32	492,12
		DGLUCY	94,05	203,82	175,22	119,81	205,79	173,54
		DHFR2	38,43	31,21	32,18	37,42	32,58	41,00
		DHRS4	146,40	197,90	139,81	133,12	141,87	126,12
		DIABLO	128,08	134,44	114,32	124,88	102,69	120,04
		DLL1	1,00	3,29	3,85	1,00	8,87	1,22
		DOCK2	1363,49	1348,63	1224,67	1322,69	1411,00	1243,59
		DUSP1	27,96	37,13	59,09	36,15	43,92	70,18
		DVL2	113,03	125,13	118,57	111,57	93,41	96,93
		EBI3	54,14	75,21	90,24	50,73	80,01	93,29
		EGF	1,00	1,00	2,44	1,00	1,03	2,09
		EGR1	8,99	7,52	16,60	13,97	17,12	20,33
		ENTPD1	112,37	1088,03	942,84	86,22	1154,29	804,62
		ENTPD2	1,00	1,00	1,42	1,29	1,03	1,22
		EOMES	5,06	20,21	18,01	10,17	15,06	14,25
		ERAP2	167,99	425,51	1083,05	168,61	317,13	758,42
		FAM30A	1,00	1,00	1,42	1,93	1,03	1,22
		FAS	768,68	891,72	819,62	666,75	899,63	701,27
		FASLG	124,15	198,74	359,33	112,84	233,62	223,39
		FASN	148,36	120,05	146,89	150,86	137,74	163,81
		FCAR	1,00	1,00	1,42	1,00	1,03	1,22
		FCGR3A/B	14,22	1,00	2,44	15,24	8,87	5,74
		FCRL2	1,00	1,00	1,42	1,00	1,03	1,22
		FH	724,19	461,04	634,09	656,61	471,78	512,79
		FKBP1A	68,53	59,98	66,17	51,36	65,57	43,43
		FLCN	102,56	142,05	158,23	93,82	127,43	162,60
		FNIP1	112,37	215,67	207,79	122,98	175,89	171,11
		FOS	10,95	34,60	70,42	10,17	54,23	66,53
		FOSB	1,00	1,00	1,42	1,00	4,75	10,60
		FOXO1	77,69	111,59	66,17	74,18	75,88	62,89
		FOXP3	14,22	11,75	1,42	13,34	10,93	3,30
		FPR1	1,00	1,00	1,42	1,00	1,03	1,22
		FYN	501,05	625,19	693,57	488,66	611,99	580,89
		GADD45B	155,56	485,58	377,75	117,91	499,62	365,66
		GARS	1302,63	802,03	1336,56	1081,23	907,88	1085,51
		GART	541,62	318,89	407,49	446,83	331,57	321,89
		GATA3	429,73	672,58	1036,31	418,31	542,92	971,21
		GFER	34,50	43,06	40,68	43,76	38,77	64,10
		GFM1	259,60	241,90	270,11	256,70	272,80	227,04
		GLS	837,39	900,18	1308,23	737,73	919,22	1108,61
		GLS2	1,79	2,44	2,44	1,29	7,84	1,22
		GLUD1/2	985,27	892,57	1039,14	826,45	877,98	805,84
		GNAI2	5184,88	3210,12	3502,03	4521,30	3094,59	3028,62
		GNG10	87,51	95,52	74,67	97,63	103,72	82,34
		GNLY	165,37	45,59	590,19	133,75	43,92	589,40
		GOT1	143,78	125,98	156,81	122,34	139,80	109,09
		GPI	629,31	378,12	534,95	562,81	386,21	520,09
		GRK2	2384,27	1863,08	2160,82	2150,39	1966,70	1762,80
		GRK4	2,44	4,13	1,42	1,93	4,75	3,30
		GRPEL1	92,74	87,90	97,33	89,39	87,22	58,02
		GZMA	3854,59	8197,20	5712,81	3256,30	8228,85	4626,39
		GZMB	8799,49	6004,88	22579,11	7250,92	7886,57	16726,43
		GZMH	133,31	80,29	231,87	125,51	110,94	202,72
		GZMK	85,54	168,28	81,75	52,63	168,67	41,00
		GZMM	30,58	58,29	25,10	32,98	56,30	38,57
		HACD4	281,85	351,05	240,37	285,85	300,64	217,31
		HADHB	368,22	315,51	401,82	359,37	329,50	359,58
		HAVCR2	175,19	349,35	493,88	157,83	336,72	330,40
		HDAC7	111,72	142,05	165,31	150,23	154,24	163,81
		HDAC8	157,52	191,97	227,62	171,14	195,48	207,59
		HDC	1,13	1,00	1,42	1,00	10,93	1,22
		HIF1A	1269,26	1444,25	1367,72	1089,47	1462,55	1204,67
		HK2	152,94	118,36	119,99	105,23	110,94	101,80
		HK3	3,75	5,83	6,68	1,29	5,78	2,09
		HLA-DQA1	1,00	198,74	720,48	1,00	181,04	726,80
		HLA-DRA	5879,14	591,35	1294,07	5058,73	469,72	1123,21
		HLA-DRB1	3164,90	479,66	914,51	3134,62	411,98	959,05
		HLA-E	2143,47	3167,81	2017,78	1686,47	2426,51	1573,11
		HMGCR	197,44	237,67	343,76	188,89	276,92	265,95
		HSD11B1	5,71	1,00	8,10	2,56	1,03	4,52
		HSPA9	477,50	341,74	553,36	403,10	330,54	453,21
		HSPE1	3001,97	1436,63	2361,93	2465,37	1479,04	1720,24
		ICAM1	192,20	214,82	248,87	166,07	187,23	201,51
		ICOS	243,90	158,13	272,94	194,59	152,18	201,51
		ICOSLG	11,60	14,29	5,27	18,41	17,12	14,25
		ID2	340,74	627,73	906,01	295,99	641,89	798,54
		IDH3A	722,88	444,12	557,61	577,39	452,19	430,11
		IDO1	1,00	1,00	1,42	1,00	1,03	1,22
		IDO2	1,00	1,00	8,10	2,56	3,72	4,52
		IFI30	353,83	258,82	169,56	225,01	147,02	117,61
		IFI35	204,64	222,44	166,72	120,44	148,05	92,07
		IFI6	65,91	50,67	46,34	39,32	35,68	39,78
		IFIT1	18,80	16,83	32,18	17,77	1,03	32,49
		IFIT2	16,18	52,36	64,75	8,27	21,24	32,49
		IFIT3	9,64	35,44	46,34	2,56	2,68	17,90
		IFITM3	37,78	412,81	114,32	27,28	211,97	104,23
		IFNA1	1,00	1,00	1,42	1,00	1,03	1,22
		IFNAR1	385,89	373,89	414,57	344,16	351,15	382,68
		IFNB1	1,00	1,00	1,42	1,00	1,03	1,22
		IFNG	1384,42	312,97	2708,92	1230,80	400,64	1892,91
		IFNGR1	314,57	417,89	381,99	252,26	415,08	318,24
		IFNGR2	37,12	54,06	36,43	53,90	77,95	14,25
		IGF1R	1,00	1,00	1,42	1,00	1,03	1,22
		IKBKE	431,69	719,96	301,27	504,50	814,06	276,90
		IKZF2	59,37	190,28	80,33	58,97	241,87	64,10
		IKZF4	61,99	149,67	128,48	57,07	160,42	99,37
		IL10	1,00	1,00	1,42	1,93	1,03	1,22
		IL10RA	712,41	1539,86	1349,30	740,90	1532,65	1236,29
		IL11	1,00	1,00	1,42	1,29	1,03	2,09
		IL12A	29,27	1,00	1,42	19,67	1,65	1,22
		IL12B	1,00	1,00	1,42	1,00	1,03	1,22
		IL12RB1	137,89	224,13	128,48	124,88	184,14	121,25
		IL12RB2	442,82	367,12	370,66	293,46	261,46	247,71
		IL13	46,28	13,44	349,42	38,69	27,43	203,94
		IL15	22,73	24,44	23,68	13,97	25,37	3,30
		IL16	1025,19	2339,45	1206,26	1040,67	2536,83	1215,62
		IL17A	1,13	1,00	1,42	3,20	1,65	1,22
		IL17C	1,00	1,00	1,42	1,00	1,03	1,22
		IL17F	30,58	1,00	6,68	24,11	1,03	1,22
		IL18	1,00	1,00	3,85	1,00	4,75	3,30
		IL18BP	7,02	13,44	8,10	10,80	10,93	8,17
		IL19	1,00	2,44	1,42	1,00	1,03	1,22
		IL1A	3,75	1,00	15,18	2,56	1,03	1,22
		IL1B	1,00	3,29	6,68	3,20	1,03	1,22
		IL1F10	1,00	1,00	5,27	1,00	4,75	4,52
		IL1R1	1,13	1,00	1,42	1,00	1,03	1,22
		IL1RN	2,44	1,00	8,10	3,20	6,81	1,22
		IL2	8,99	6,67	16,60	12,07	18,15	5,74
		IL20	3,10	1,00	1,42	1,00	1,03	8,17
		IL21	21,42	3,29	1,42	25,38	1,03	5,74
		IL21R	171,26	116,67	166,72	161,64	114,03	144,36
		IL22	47,59	7,52	5,27	44,39	1,03	1,22
		IL23A	26,00	39,67	36,43	49,46	72,79	16,68
		IL23R	36,47	8,37	10,93	25,38	8,87	9,38
		IL24	2,44	1,00	3,85	1,00	1,03	5,74
		IL25	1,00	4,13	1,42	1,00	1,03	2,09
		IL26	185,66	27,83	301,27	159,74	43,92	240,42
		IL27	1,00	1,00	1,42	1,00	1,03	1,22
		IL2RA	1941,27	712,34	2439,83	1625,00	815,09	1717,81
		IL2RB	891,05	1266,56	1250,17	850,54	1170,78	1159,68
		IL2RG	3357,94	3458,03	3361,82	2949,56	3514,19	2886,35
		IL3	112,37	65,06	1366,30	107,13	89,29	860,56
		IL31	1,00	1,00	12,35	1,93	1,03	3,30
		IL32	22309,81	20331,53	15660,66	20494,68	20435,62	13626,94
		IL33	5,06	5,83	8,10	12,70	17,12	9,38
		IL36A	1,00	2,44	1,42	2,56	1,03	1,22
		IL36B	1,00	1,00	2,44	1,00	1,65	1,22
		IL36G	1,00	1,00	1,42	1,00	1,03	1,22
		IL36RN	1,79	1,00	1,42	1,00	1,03	1,22
		IL37	1,00	1,00	1,42	1,00	1,65	1,22
		IL3RA	8,99	4,13	100,16	15,87	11,96	76,26
		IL4	1,13	1,00	10,93	1,29	1,03	1,22
		IL4R	241,93	352,74	475,47	278,88	348,06	432,54
		IL5	35,16	11,75	240,37	35,52	8,87	105,45
		IL6	6,37	1,00	3,85	3,20	1,03	2,09
		IL6R	4,40	4,98	6,68	3,83	1,03	1,22
		IL6ST	156,21	164,90	115,74	124,24	132,59	85,99
		IL7	1,00	2,44	1,42	1,00	1,03	2,09
		IL7R	1205,79	1031,33	944,25	1167,42	1031,60	934,73
		IL9	29,92	1,00	67,58	32,35	1,03	27,62
		IRF1	241,28	424,66	227,62	127,41	189,29	123,68
		IRF3	22,73	21,06	22,26	24,11	32,58	23,98
		IRF4	777,84	494,04	543,45	698,43	418,17	409,44
		IRF5	25,34	27,83	57,67	24,74	34,64	38,57
		IRF6	1,79	1,00	10,93	3,20	1,65	14,25
		IRF7	42,36	46,44	77,50	34,88	50,11	56,81
		IRF8	20,11	59,13	18,01	8,27	49,08	4,52
		IRF9	454,60	836,72	676,58	375,85	586,22	550,49
		ISG15	545,55	379,82	726,15	358,74	211,97	488,47
		ITGAM	80,31	61,67	47,76	109,67	80,01	82,34
		ITGB2	502,36	760,57	823,87	576,75	879,02	775,44
		JAG1	1,00	1,00	6,68	1,00	1,03	6,95
		JAK1	586,12	846,03	696,41	654,07	803,75	540,76
		JAK2	340,09	490,66	285,69	289,66	352,19	240,42
		JUN	120,22	239,36	250,28	101,43	268,68	236,77
		JUNB	295,59	186,90	302,68	239,59	223,31	255,01
		KIR3DL1/2	51,52	15,98	25,10	47,56	10,93	28,84
		KLRB1	73,77	169,98	94,49	74,81	224,34	94,50
		KLRC1/2	44,97	92,13	74,67	41,86	67,64	48,30
		KLRD1	48,90	87,90	108,66	52,63	78,98	73,83
		KLRF1	2,44	3,29	1,42	5,73	1,03	5,74
		KLRG1	20,11	26,13	33,59	23,48	32,58	41,00
		KLRK1	200,05	1088,03	401,82	181,92	1042,94	342,56
		KYAT1	21,42	19,36	9,52	16,50	15,06	10,60
		LAG3	451,98	468,66	669,50	365,07	370,74	562,65
		LAIR1	65,26	383,20	88,83	59,60	374,87	98,15
		LAMP1	613,60	723,34	764,39	669,92	759,42	686,68
		LAMP2	697,36	477,97	506,63	558,37	450,13	498,20
		LAMTOR1	73,11	70,98	71,83	74,81	49,08	79,91
		LAT	851,79	895,95	983,91	789,70	916,13	928,65
		LCK	952,55	1304,63	1149,61	962,71	1285,22	1013,77
		LDHA	4674,48	2035,69	3516,19	3857,75	2190,42	2914,32
		LDHC	24,04	1,00	1,42	24,11	1,03	1,22
		LEF1	586,77	664,11	254,53	510,21	648,08	203,94
		LEFTY1	1,00	1,00	1,42	1,00	1,03	1,22
		LIF	198,09	484,74	418,82	211,70	418,17	297,57
		LILRA1	1,00	1,00	1,42	1,00	7,84	3,30
		LILRA5	3,75	1,00	1,42	1,29	7,84	1,22
		LILRB2	1,00	1,00	2,44	1,00	1,65	1,22
		LILRB3	28,62	32,90	57,67	36,15	44,95	44,65
		LILRB4	6,37	1,00	1,42	1,29	2,68	1,22
		LNX1	1,00	1,00	1,42	1,00	1,03	1,22
		LPAR6	251,09	655,65	822,45	251,63	589,31	642,90
		LTA	492,55	521,97	1638,22	450,00	613,02	1080,65
		LTB	4078,37	5118,14	2418,58	4412,92	5402,94	2701,52
		MAF	135,93	102,29	153,98	123,61	103,72	126,12
		MAGED1	247,17	290,97	265,86	230,72	311,98	245,28
		MAML2	118,26	103,98	107,24	138,19	102,69	105,45
		MAML3	5,06	62,52	29,35	6,36	69,70	59,24
		MAP2K2	211,18	211,44	223,37	209,17	240,84	218,53
		MAP2K7	77,04	129,36	128,48	83,68	101,66	85,99
		MAP3K14	213,14	237,67	224,79	200,93	230,53	242,85
		MAP3K7	314,57	270,66	294,19	274,45	274,86	255,01
		MAPK12	2,44	1,00	1,42	2,56	1,03	3,30
		MAPK3	160,79	125,13	178,05	131,22	130,53	132,20
		MAX	724,19	782,57	594,43	512,11	757,36	523,74
		MCAT	3,75	9,21	5,27	17,77	8,87	10,60
		MDFIC	1,13	1,00	1,42	8,90	3,72	8,17
		MDH2	135,27	114,98	108,66	107,13	122,28	70,18
		MFN2	141,16	158,13	199,30	136,92	130,53	191,78
		MID1IP1	245,20	244,43	274,36	251,00	230,53	263,52
		MIF	561,25	434,81	448,56	500,70	431,57	430,11
		MINOS1	5,06	1,00	1,42	1,00	1,03	1,22
		MKI67	821,69	348,51	414,57	849,90	270,74	387,55
		MMP2	7,02	4,13	1,42	2,56	9,90	13,03
		MMP9	1,00	10,90	15,18	5,10	24,33	5,74
		MPC2	561,25	491,50	645,42	466,48	516,11	548,06
		MR1	35,81	129,36	70,42	38,05	115,06	49,51
		MS4A1	1,13	1,60	2,44	10,17	2,68	4,52
		MS4A2	1,00	1,00	1,42	1,00	5,78	1,22
		MS4A4A	1,00	1,00	1,42	1,00	1,03	1,22
		MT2A	356,44	364,59	529,29	277,62	238,78	420,38
		MTCP1	7,02	22,75	23,68	13,97	23,30	14,25
		MTHFD1	851,79	398,43	505,21	723,15	386,21	386,33
		MTHFD1L	321,11	248,67	240,37	284,59	255,27	200,29
		MTHFD2	1532,31	900,18	2162,24	1214,32	903,76	1531,77
		MTHFR	11,60	24,44	23,68	17,77	31,55	25,19
		MTHFS	236,04	175,05	202,13	225,65	207,85	197,86
		MTOR	56,10	80,29	56,25	69,11	58,36	77,48
		MX1	445,44	265,59	641,17	302,97	121,25	431,32
		MYC	376,07	433,12	437,23	379,65	366,62	355,93
		MYL9	13,57	1,00	2,44	8,27	1,03	1,22
		NAA20	295,59	286,74	292,77	287,12	298,57	262,30
		NBL1	83,58	117,52	112,90	83,05	96,50	94,50
		NCAM1	24,69	29,52	22,26	21,57	40,83	28,84
		NCAPD2	780,46	371,35	401,82	808,08	343,94	393,63
		NCAPG2	330,27	125,98	152,56	312,47	84,13	129,76
		NCAPH	531,15	164,05	309,77	425,28	128,46	250,14
		NCR1	5,06	9,21	6,68	5,73	2,68	4,52
		NCR2	1,00	10,90	2,44	1,00	8,87	1,22
		NCR3	92,09	181,82	60,50	85,58	193,42	85,99
		NDUFA1	2359,40	2023,00	2291,12	2027,44	2008,97	2068,01
		NDUFA2	174,54	175,05	121,40	156,57	185,17	88,42
		NDUFA4	698,01	454,27	659,58	641,40	468,69	507,93
		NDUFA6	1194,66	826,57	1131,20	1016,58	821,28	866,64
		NDUFAB1	1671,68	1196,33	1571,66	1301,14	1171,81	1125,64
		NDUFB9	313,26	224,97	292,77	306,77	216,10	217,31
		NEDD8	716,34	677,65	734,64	622,38	638,80	546,84
		NEK2	489,28	180,98	210,63	416,41	178,98	224,61
		NFAT5	24,69	37,13	57,67	26,64	59,39	64,10
		NFATC1	39,09	59,98	40,68	46,93	61,45	65,32
		NFATC2IP	173,23	219,05	227,62	160,37	193,42	172,32
		NFIL3	402,90	360,35	685,08	347,33	454,25	672,08
		NFKB2	1138,39	1232,71	1267,16	1023,56	1327,49	1074,57
		NFKBIA	2959,44	3566,34	3116,80	2874,78	4175,05	2545,88
		NKG7	997,70	1229,33	1710,45	891,73	1218,21	1664,31
		NME1	1069,68	593,89	804,04	945,60	581,06	565,08
		NME2	5531,68	3464,80	4203,08	4825,50	3414,19	3310,72
		NMT1	542,28	489,81	510,88	439,22	469,72	461,72
		NOD2	55,44	6,67	36,43	52,63	11,96	41,00
		NOTCH1	111,72	155,59	169,56	110,94	163,52	169,89
		NOTCH2	334,85	483,04	394,74	335,29	444,97	426,46
		NPRL3	78,35	75,21	56,25	88,75	77,95	84,77
		NR3C1	507,60	670,04	964,08	478,52	695,50	729,23
		NRF1	26,65	32,06	27,93	31,08	26,40	21,54
		NRL	1,00	4,13	1,42	7,63	2,68	5,74
		NSD2	842,62	413,66	629,84	801,10	424,35	614,93
		NT5E	77,69	206,36	101,57	86,85	227,44	107,88
		OAS1	183,70	155,59	175,22	117,27	64,54	121,25
		OAS2	643,05	666,65	587,35	440,49	451,16	433,76
		OAS3	336,16	235,97	189,38	271,91	150,11	124,90
		OASL	71,80	37,13	111,49	46,29	27,43	95,72
		OAT	128,73	235,13	258,78	135,65	228,47	149,22
		OMA1	196,78	215,67	145,48	145,79	221,25	134,63
		OPA1	467,68	462,74	475,47	396,13	454,25	381,47
		OXSM	27,31	44,75	50,59	31,71	39,80	33,70
		PARP1	637,81	383,20	468,39	590,06	352,19	388,76
		PCCA	32,54	43,90	43,51	44,39	59,39	51,94
		PCK2	162,76	71,82	134,15	136,92	67,64	117,61
		PDCD1	1,00	1,00	3,85	1,00	3,72	4,52
		PDCD1LG2	48,25	20,21	29,35	54,53	14,03	25,19
		PDGFRA	1,00	1,00	1,42	1,29	1,03	1,22
		PDHA1	478,15	423,81	432,98	419,58	413,01	407,00
		PDK1	101,90	126,82	88,83	91,29	141,87	77,48
		PDK3	277,27	224,97	233,29	232,62	178,98	196,64
		PDPN	1,00	1,00	1,42	1,00	1,03	1,22
		PECAM1	79,00	244,43	74,67	65,94	267,65	75,05
		PFKFB4	20,76	19,36	12,35	18,41	18,15	15,46
		PFKL	647,63	361,20	362,17	606,54	289,30	342,56
		PFKP	364,95	244,43	318,26	346,70	239,81	261,09
		PGAM1	4625,41	2470,60	4608,13	3706,91	2440,95	3496,76
		PGK1	1642,24	1396,86	1618,39	1432,33	1459,46	1393,15
		PHGDH	434,97	257,13	435,81	373,95	241,87	417,95
		PIDD1	13,57	28,67	29,35	23,48	36,71	5,74
		PIK3C3	135,93	185,21	173,80	122,98	188,26	195,43
		PIK3R1	275,30	390,82	380,58	246,56	366,62	280,54
		PIK3R2	24,04	19,36	23,68	33,62	14,03	20,33
		PIK3R3	23,38	15,13	32,18	14,60	6,81	23,98
		PKM	1883,69	1241,17	1819,50	1652,25	1363,57	1714,16
		PLA2G4B	1,00	1,00	1,42	1,00	1,03	1,22
		PLCB2	86,85	147,98	162,47	122,98	160,42	183,27
		PLCB3	1,00	2,44	3,85	1,00	8,87	4,52
		PLCG1	609,02	1227,64	696,41	593,86	1209,96	608,85
		PML	136,58	128,52	134,15	147,06	90,32	128,55
		PNOC	1,00	1,00	1,42	1,00	2,68	1,22
		PPARA	59,37	99,75	76,08	57,70	84,13	75,05
		PPARD	14,87	18,52	26,51	15,87	17,12	19,11
		PPARGC1A	1,00	1,00	1,42	1,00	1,03	1,22
		PPAT	289,05	181,82	246,03	232,62	157,33	163,81
		PPIA	7376,94	4960,76	5595,27	6547,44	4867,87	4293,22
		PPP2R5D	406,83	340,89	305,52	330,85	305,79	302,43
		PPP3CA	90,12	176,74	199,30	77,98	182,07	160,16
		PPT2	5,71	18,52	8,10	7,63	17,12	2,09
		PRDM1	291,01	235,13	403,24	283,32	242,90	351,07
		PRF1	819,72	2050,92	1253,00	758,64	2204,85	1081,86
		PRICKLE3	34,50	73,52	56,25	32,98	47,02	45,86
		PRKAB2	43,01	78,59	74,67	39,32	76,91	76,26
		PRKCB	342,05	356,97	454,22	354,93	340,84	434,97
		PRKCD	131,35	168,28	175,22	119,81	176,92	148,00
		PROCR	1,00	1,00	8,10	3,83	3,72	1,22
		PSAT1	426,46	296,89	549,11	327,05	305,79	381,47
		PSMA2	2956,82	1990,00	2207,56	2261,93	1821,33	1613,24
		PSMA3	1944,55	1363,86	1819,50	1503,31	1126,45	1269,12
		PSMA6	1025,84	900,18	1029,23	868,28	884,17	763,28
		PSMB10	884,50	908,65	566,11	703,50	641,89	483,61
		PSPH	24,04	10,06	35,01	22,84	16,09	21,54
		PTCD1	24,69	26,98	30,76	28,55	33,61	32,49
		PTGDR2	29,27	43,06	151,14	31,08	56,30	144,36
		PTGER2	222,96	1516,17	1063,22	226,91	1558,43	903,12
		PTGER4	94,70	244,43	179,47	105,87	226,41	213,67
		PTGS1	1,00	1,00	1,42	1,00	1,03	1,22
		PTGS2	5,71	13,44	61,92	5,10	10,93	64,10
		PTK2B	403,56	703,88	580,27	382,82	764,58	524,95
		PTPN6	531,81	637,04	736,06	452,53	665,60	740,18
		PTPRC	3675,30	4421,77	3431,21	3532,63	4229,69	3111,30
		PYCR1	68,53	40,52	70,42	65,30	53,20	48,30
		PYCR2	666,60	548,20	489,63	606,54	531,58	402,14
		PYCR3	24,69	6,67	16,60	27,91	10,93	4,52
		RAC2	370,84	329,05	231,87	351,77	332,60	216,10
		RAE1	349,90	334,97	410,32	321,98	336,72	320,67
		RAG2	12,26	7,52	16,60	10,17	12,99	14,25
		RAI1	27,96	37,98	44,92	30,45	36,71	28,84
		RARB	1,00	1,00	1,42	1,00	1,65	1,22
		RARG	97,98	186,05	165,31	99,53	202,69	143,14
		RBX1	1239,16	1020,33	1075,96	1066,65	983,14	870,29
		RDH10	193,51	92,98	624,18	215,51	95,47	611,29
		RDH14	75,07	85,36	76,08	64,04	82,07	47,08
		RDH5	1,00	1,60	1,42	1,00	10,93	15,46
		RELA	87,51	120,90	80,33	96,36	109,91	101,80
		RIMKLA	3,10	1,00	18,01	5,10	1,03	4,52
		RNASEL	43,67	73,52	69,00	39,95	60,42	93,29
		RORA	230,81	439,89	233,29	231,98	473,84	229,47
		RORC	14,87	5,83	1,42	8,90	7,84	8,17
		RPL23	8057,46	10284,60	10574,85	7594,42	11565,10	8838,48
		RPL3	468,34	572,73	795,54	468,38	592,40	691,54
		RPTOR	155,56	162,36	146,89	158,47	172,80	93,29
		RUNX3	811,87	767,34	900,35	723,15	736,74	807,06
		S100A12	1,00	1,00	1,42	1,00	1,03	1,22
		SCD	243,24	178,44	285,69	234,52	193,42	231,91
		SDHB	344,67	243,59	285,69	283,32	260,43	245,28
		SEC22B	243,24	294,36	292,77	238,96	315,07	341,34
		SELL	309,99	88,75	115,74	283,95	68,67	87,21
		SELPLG	43,67	76,90	60,50	52,63	74,85	32,49
		SERINC1	637,81	987,34	1234,59	602,10	989,33	1041,74
		SERINC3	705,87	636,19	925,84	669,28	747,05	746,26
		SERINC4	1,00	1,00	1,42	1,29	1,03	1,22
		SERPINB9	456,56	1022,87	485,38	419,58	1113,05	450,78
		SGK3	24,04	71,82	57,67	27,28	57,33	39,78
		SGO2	300,82	155,59	152,56	302,33	132,59	126,12
		SH2D1A	474,88	499,12	508,04	372,05	448,07	516,44
		SH3BP2	56,10	140,36	124,23	72,28	174,86	120,04
		SHMT1	111,06	65,90	86,00	105,87	64,54	66,53
		SHMT2	542,28	440,74	617,09	468,38	482,09	496,99
		SIGLEC5	5,06	7,52	1,42	4,46	2,68	2,09
		SIK1	3,75	26,98	16,60	6,36	31,55	13,03
		SKP1	2557,02	2548,44	2907,20	2269,53	2727,56	2415,77
		SLAMF6	285,12	367,12	257,36	244,66	358,37	257,44
		SLAMF7	275,30	1048,26	641,17	210,44	804,78	517,66
		SLC25A20	338,12	438,20	407,49	319,44	492,40	352,29
		SLC25A6	2568,14	2281,91	1927,14	2239,75	2165,68	1931,82
		SLC27A3	32,54	41,36	42,09	19,67	41,86	22,76
		SLC2A1	71,80	60,83	101,57	73,54	54,23	100,58
		SLC2A11	1,00	4,13	12,35	1,93	1,65	1,22
		SLC2A2	1,00	1,00	1,42	1,00	1,03	1,22
		SLC3A2	465,72	386,58	857,86	407,54	399,61	646,55
		SLC7A5	467,68	334,97	873,44	483,59	323,32	798,54
		SMAD2	628,65	570,19	795,54	589,43	590,34	608,85
		SMAD3	342,05	501,66	406,07	318,81	467,66	334,05
		SMAD5	59,37	81,98	105,82	58,97	90,32	96,93
		SMARCA4	438,24	419,58	474,05	429,72	380,02	381,47
		SMC2	1142,32	473,74	638,34	1048,27	469,72	541,98
		SMURF1	48,25	73,52	63,34	38,69	59,39	53,16
		SOCS2	184,35	315,51	210,63	175,58	365,59	212,45
		SOCS4	203,33	280,82	301,27	206,63	265,58	257,44
		SOCS5	53,48	78,59	73,25	53,26	78,98	83,56
		SOS2	49,55	116,67	128,48	48,83	99,60	109,09
		SP100	495,17	609,12	505,21	420,85	511,99	415,52
		SPIB	8,33	2,44	13,77	2,56	1,03	4,52
		SRC	8,33	17,67	12,35	6,36	19,18	9,38
		SRR	71,15	37,98	40,68	81,15	24,33	41,00
		STAM	205,94	213,97	618,51	195,86	261,46	494,55
		STAT1	11780,05	11065,57	4582,64	4103,01	2368,78	1900,20
		STAT2	113,68	170,82	163,89	79,88	90,32	110,31
		STAT3	1199,24	1482,32	1347,89	963,98	1291,41	1175,49
		STAT4	393,74	874,80	672,33	392,96	934,69	565,08
		STAT5A	566,49	601,50	576,02	448,10	593,43	456,86
		STAT5B	501,71	370,51	435,81	503,87	426,42	391,20
		STAT6	111,06	228,36	105,82	121,08	191,35	115,17
		STK11	37,12	40,52	43,51	42,49	54,23	42,22
		TAOK2	93,40	118,36	122,82	109,67	132,59	118,82
		TBX21	270,72	330,74	500,96	218,04	331,57	329,18
		TCF7	480,77	526,20	73,25	467,74	549,10	82,34
		TCL1A	1,00	1,00	1,42	1,00	1,03	1,22
		TERT	2,44	1,00	10,93	4,46	1,65	1,22
		TET2	151,63	320,59	192,22	156,57	353,22	194,21
		TFAM	190,24	156,44	159,64	177,48	158,36	172,32
		TFB2M	182,39	162,36	193,63	167,97	174,86	160,16
		TFDP1	682,31	348,51	448,56	616,68	342,91	336,48
		TFRC	3039,27	1340,17	3258,43	2901,40	1693,49	2678,42
		TGFB1	356,44	483,89	517,96	377,75	510,96	552,92
		TGFBR1	340,74	854,49	560,44	341,63	908,91	498,20
		TGFBR2	294,28	537,20	356,50	275,08	595,50	370,53
		TGIF2	281,19	374,74	365,00	257,97	376,93	306,08
		TICAM1	138,55	145,44	125,65	169,24	96,50	100,58
		TIGIT	213,80	192,82	894,68	197,76	177,95	728,02
		TIMM17A	446,09	334,97	434,40	360,64	364,56	403,36
		TIMM23	552,09	411,12	488,21	481,69	433,63	428,89
		TIMP1	296,90	474,58	883,35	310,57	559,41	966,35
		TKT	470,95	469,51	591,60	447,46	526,42	510,36
		TLR2	1,13	1,00	1,42	1,00	1,65	4,52
		TLR4	3,10	4,98	6,68	6,36	2,68	2,09
		TLR9	16,84	7,52	19,43	9,53	18,15	6,95
		TNF	684,93	744,50	1796,84	660,41	913,04	1444,22
		TNFRSF10B	51,52	238,51	159,64	58,97	273,83	160,16
		TNFRSF11A	174,54	87,06	299,85	166,07	68,67	292,70
		TNFRSF17	1,00	1,00	1,42	1,00	1,03	1,22
		TNFRSF18	187,62	283,36	809,71	150,86	329,50	664,79
		TNFRSF4	36,47	26,98	54,84	36,79	26,40	58,02
		TNFRSF9	241,28	400,97	519,37	226,91	533,64	331,61
		TNFSF13B	47,59	98,90	70,42	18,41	21,24	39,78
		TNFSF9	75,73	86,21	271,53	81,15	122,28	228,26
		TOLLIP	133,97	186,90	182,30	93,19	180,01	177,19
		TOMM6	254,37	254,59	255,95	231,35	221,25	186,91
		TOX	10,29	26,98	30,76	19,67	38,77	37,35
		TP53	688,85	492,35	387,66	628,72	421,26	309,73
		TPR	427,11	285,90	363,58	398,66	254,24	292,70
		TPSAB1/B2	1,00	1,00	6,68	1,93	1,65	2,09
		TRAC	5155,43	6075,11	4746,92	4872,40	6000,91	4402,65
		TRAF3	391,12	461,89	567,53	384,72	472,81	396,06
		TRAF5	72,46	143,75	101,57	90,02	135,68	104,23
		TRAF6	135,27	208,05	202,13	114,74	185,17	152,87
		TRAT1	1112,87	939,11	925,84	996,30	826,44	897,04
		TRAV1-1	75,73	97,21	63,34	63,40	119,18	45,86
		TRAV1-2	58,72	109,05	90,24	48,19	99,60	68,97
		TRAV10	74,42	70,13	37,84	81,78	93,41	27,62
		TRAV11	1,00	5,83	1,42	1,00	1,03	1,22
		TRAV12-1	164,72	227,51	189,38	160,37	261,46	143,14
		TRAV12-2	421,88	458,51	391,91	363,81	498,58	365,66
		TRAV12-3	286,43	250,36	264,44	223,11	252,18	229,47
		TRAV13-1	484,70	449,20	444,31	444,93	443,94	438,62
		TRAV13-2	236,04	310,43	275,78	216,14	362,50	234,34
		TRAV14	308,02	615,04	253,11	264,94	638,80	219,75
		TRAV16	181,08	187,74	146,89	143,26	183,11	122,47
		TRAV17	387,20	420,43	407,49	320,71	451,16	331,61
		TRAV18	1,00	3,29	3,85	1,29	11,96	1,22
		TRAV19	288,39	540,58	649,67	227,55	587,25	562,65
		TRAV2	314,57	267,28	221,96	261,14	223,31	178,40
		TRAV20	43,67	45,59	27,93	37,42	57,33	30,06
		TRAV21	247,17	293,51	142,65	207,90	300,64	139,49
		TRAV22	66,57	93,82	88,83	77,35	82,07	76,26
		TRAV23	294,28	34,60	145,48	252,90	59,39	139,49
		TRAV24	79,65	131,90	26,51	62,14	130,53	41,00
		TRAV25	118,26	128,52	78,91	96,99	165,58	78,69
		TRAV26-1	193,51	194,51	356,50	154,67	206,82	321,89
		TRAV26-2	223,61	239,36	193,63	176,85	239,81	163,81
		TRAV27	109,75	156,44	136,98	98,26	157,33	133,41
		TRAV29	173,23	241,90	131,32	162,27	254,24	173,54
		TRAV3	158,18	195,36	111,49	155,93	216,10	138,28
		TRAV30	14,22	16,83	19,43	18,41	24,33	13,03
		TRAV34	21,42	23,60	29,35	29,81	34,64	31,27
		TRAV35	74,42	108,21	54,84	51,36	119,18	73,83
		TRAV36	90,78	60,83	76,08	66,57	82,07	44,65
		TRAV38-1	184,35	367,97	223,37	187,62	359,40	218,53
		TRAV38-2	111,72	193,67	139,81	100,80	208,88	109,09
		TRAV39	53,48	70,98	30,76	36,79	50,11	31,27
		TRAV4	137,24	231,74	145,48	100,16	242,90	154,08
		TRAV40	2,44	7,52	1,42	7,63	1,03	1,22
		TRAV41	88,82	115,82	90,24	90,65	108,88	73,83
		TRAV5	75,07	92,98	98,74	71,01	117,12	95,72
		TRAV6	118,26	115,82	102,99	96,36	134,65	104,23
		TRAV7	2,44	3,29	1,42	1,00	1,03	1,22
		TRAV8-1	60,02	125,13	44,92	64,04	126,40	16,68
		TRAV8-2	580,89	692,88	430,15	531,75	788,29	399,71
		TRAV8-3	75,07	90,44	64,75	58,33	88,26	60,45
		TRAV8-6	129,39	94,67	134,15	113,47	85,16	117,61
		TRAV9-1	1,00	1,60	1,42	1,00	1,03	2,09
		TRAV9-2	105,83	62,52	30,76	86,85	55,26	23,98
		TRBC1/2	3193,70	4794,91	3014,83	3121,95	4828,69	2898,51
		TRBV10-1	1,00	1,00	1,42	1,00	1,03	1,22
		TRBV10-2	33,85	52,36	40,68	26,01	38,77	31,27
		TRBV10-3	128,73	134,44	166,72	101,43	158,36	127,33
		TRBV11-1	21,42	44,75	43,51	21,57	55,26	27,62
		TRBV11-2	180,42	307,05	176,64	140,72	321,26	146,79
		TRBV11-3	10,95	24,44	35,01	21,57	27,43	30,06
		TRBV12-3	221,65	319,74	306,93	194,59	336,72	273,25
		TRBV12-5	22,73	37,13	25,10	21,57	32,58	14,25
		TRBV13	66,57	383,20	118,57	65,30	428,48	94,50
		TRBV14	92,74	106,52	61,92	78,61	127,43	56,81
		TRBV15	90,12	109,05	63,34	69,11	105,78	44,65
		TRBV16	1,79	1,60	6,68	1,00	5,78	1,22
		TRBV18	196,78	109,90	141,23	178,11	134,65	155,30
		TRBV19	92,09	148,82	115,74	101,43	127,43	101,80
		TRBV2	101,90	139,51	270,11	105,87	153,21	235,55
		TRBV20-1	404,21	345,97	282,86	379,02	348,06	229,47
		TRBV24-1	24,69	39,67	59,09	25,38	44,95	55,59
		TRBV25-1	33,20	59,13	18,01	31,08	52,17	33,70
		TRBV27	240,62	337,51	292,77	212,97	346,00	267,17
		TRBV28	247,17	195,36	707,74	193,32	223,31	702,48
		TRBV29-1	323,07	668,35	248,87	275,08	605,81	223,39
		TRBV3-1	125,46	165,74	162,47	91,29	152,18	138,28
		TRBV30	37,78	133,59	32,18	24,11	115,06	19,11
		TRBV4-1	84,24	206,36	100,16	87,49	219,19	75,05
		TRBV4-2	14,22	197,05	234,70	20,94	229,50	200,29
		TRBV4-3	291,01	379,82	134,15	249,10	392,39	134,63
		TRBV5-1	40,39	67,59	53,42	45,02	52,17	55,59
		TRBV5-4	24,69	20,21	26,51	19,67	31,55	19,11
		TRBV5-5	33,20	33,75	12,35	24,11	36,71	6,95
		TRBV5-6	37,78	100,59	59,09	38,05	94,44	62,89
		TRBV5-8	1,00	1,00	1,42	1,00	1,65	1,22
		TRBV6-1	72,46	72,67	43,51	82,42	60,42	32,49
		TRBV6-2	145,74	116,67	97,33	148,33	119,18	81,13
		TRBV6-4	23,38	22,75	37,84	19,04	33,61	22,76
		TRBV6-5	433,00	637,88	403,24	391,06	601,68	355,93
		TRBV6-6	119,57	136,98	76,08	102,70	137,74	93,29
		TRBV6-8	1,13	1,00	1,42	1,29	1,03	1,22
		TRBV6-9	110,41	147,98	93,08	91,29	125,37	70,18
		TRBV7-2	162,76	87,06	134,15	156,57	119,18	122,47
		TRBV7-3	58,06	98,05	212,04	52,63	81,04	168,68
		TRBV7-4	7,68	6,67	8,10	1,29	10,93	10,60
		TRBV7-6	82,27	120,05	81,75	55,16	95,47	85,99
		TRBV7-7	14,87	15,13	13,77	17,14	22,27	10,60
		TRBV7-8	288,39	356,97	261,61	251,00	390,33	224,61
		TRBV7-9	197,44	436,51	352,25	183,18	459,41	310,94
		TRBV9	330,92	466,12	391,91	282,05	439,82	338,91
		TRDC	754,94	249,51	122,82	657,87	226,41	76,26
		TRDV1	66,57	172,51	100,16	50,73	185,17	99,37
		TRDV2	134,62	2,44	1,42	120,44	4,75	2,09
		TRDV3	3,75	1,00	6,68	3,20	1,65	1,22
		TREM1	1,00	1,00	1,42	1,00	1,03	1,22
		TRGC1	16,84	39,67	16,60	19,04	40,83	22,76
		TRGC2	218,38	439,89	632,67	191,42	503,74	482,39
		TRGV2	25,34	42,21	26,51	24,11	57,33	19,11
		TRGV3/5	87,51	236,82	220,54	89,39	260,43	220,96
		TRGV4	1,79	4,13	1,42	4,46	6,81	1,22
		TRGV8	13,57	30,36	26,51	19,67	35,68	33,70
		TRGV9	1,00	1,00	1,42	3,20	1,03	1,22
		TRIM10	1,00	1,60	5,27	1,93	1,03	11,82
		TRIM22	576,30	2328,45	1102,87	493,09	1974,94	945,67
		TRIM25	205,94	186,90	187,97	185,72	169,70	200,29
		TRIM26	77,04	74,36	50,59	85,58	47,02	76,26
		TRIM31	1,00	1,00	3,85	1,00	1,03	1,22
		TRIM33	169,95	243,59	270,11	168,61	272,80	202,72
		TRIM34	87,51	73,52	70,42	79,88	84,13	79,91
		TSC2	126,77	175,05	170,97	138,19	189,29	185,70
		TYK2	186,31	252,05	251,70	166,71	230,53	242,85
		TYROBP	20,11	6,67	6,68	9,53	7,84	10,60
		UBA5	234,08	228,36	299,85	230,08	271,77	230,69
		UBE2F	218,38	404,35	386,24	190,79	400,64	360,80
		UBE2I	1339,93	1070,26	1141,11	1173,12	1022,32	911,63
		UBE2V1	1443,97	1064,33	1420,12	1280,23	1071,81	1345,73
		UQCR10	203,98	182,67	196,46	181,92	194,45	161,38
		UQCRQ	1300,01	855,34	1149,61	1031,16	941,90	833,81
		USP15	506,94	757,19	679,41	472,18	756,33	679,38
		USP18	67,22	33,75	39,26	41,86	8,87	20,33
		VAV1	419,26	509,27	449,98	415,14	518,17	421,60
		VAV3	3,10	5,83	3,85	5,73	10,93	1,22
		VSIR	96,67	170,82	91,66	108,40	191,35	104,23
		WAS	660,72	632,81	515,12	632,52	686,22	533,46
		WDR45	264,18	393,35	434,40	191,42	389,30	309,73
		XAF1	146,40	249,51	226,21	116,01	119,18	194,21
		XCL1/2	689,51	2150,76	2427,08	654,07	3056,44	1788,34
		ZAP70	521,34	867,19	697,82	557,74	894,48	701,27
		ZBTB16	8,33	10,90	6,68	7,00	19,18	4,52
		ABCF1	333,54	340,05	353,67	328,32	321,26	317,02
		G6PD	183,04	180,13	348,00	200,30	221,25	293,92
		NRDE2	90,78	120,90	98,74	72,28	122,28	98,15
		OAZ1	3887,96	2983,35	4120,93	3365,31	2955,40	3259,65
		POLR2A	273,34	265,59	282,86	389,16	240,84	281,76
		SDHA	308,02	290,97	285,69	258,60	306,82	297,57
		STK11IP	15,53	26,98	9,52	20,94	16,09	15,46
		TBC1D10B	47,59	32,06	43,51	57,07	42,89	47,08
		TBP	208,56	224,97	185,13	181,92	253,21	216,10
		UBB	6822,05	5742,58	6149,03	5451,66	5752,45	4851,34
		NEG_A	1,00	1,00	1,00	1,00	1,00	1,00
		NEG_B	1,00	1,00	1,00	1,00	1,00	1,00
		NEG_C	3,73	4,89	3,72	12,04	9,60	11,72
		NEG_D	1,00	1,00	1,00	1,00	1,00	1,00
		NEG_E	1,00	4,89	2,72	1,00	2,60	1,00
		NEG_F	1,00	1,00	3,72	4,04	1,60	8,72
		NEG_G	1,00	4,89	1,72	2,04	1,00	1,00
		NEG_H	2,73	1,00	1,00	3,04	1,00	1,00
		POS_A	26389,73	30980,89	19081,72	29004,04	25356,60	25088,72
		POS_B	11647,73	12525,89	8113,72	12123,04	10524,60	10371,72
		POS_C	3275,73	3784,89	2531,72	3583,04	3222,60	3230,72
		POS_D	626,73	715,89	487,72	681,04	595,60	595,72
		POS_E	119,73	143,89	93,72	140,04	142,60	116,72
		POS_F	26,73	31,89	25,72	35,04	35,60	41,72

[truncated: 30 more sheets: Figure 3b, Figure 3d, Figure 3e, Figure 4, Figure 5d, Figure 5h, Figure 6b, Figure 6c, Figure 6d, Figure 6e, Figure 7c, Figure 8a, Supplemental Figure 1a, Supplemental Figure 1b, Supplemental Figure 1c, Supplemental Figure 1d, Supplemental Figure 1e, Supplemental Figure 2a, Supplemental Figure 2b, Supplemental Figure 3a …]
